# Supplementary material for: Mass spectrometry analysis of PPIP5K1 interactions and data on cell motility of PPIP5K1-deficient cells
Source: Data Brief. 2016 Apr 2;7:1443–6. doi: 10.1016/j.dib.2016.03.035 (PMC5063796; doi:10.1016/j.dib.2016.03.035)
Supplement: Supplementary file 1 — Supplementary material [file mmc1.zip › Data in Brief_Proteomics/CS_PPIP5K1.xlsx]

## Sheet: Sheet1
Bait	Prey accession	Gene ID	Molecular Weight	Score	Protein Name	Gene Symbol	Gene Synonyms
hisppd2a	P35611	AAH42998	73 kDa	0.0050961	ADD1 protein [Homo sapiens]	add1	ADDA
hisppd2a	Q12802	BAB62913	307 kDa	0.00079953	guanine nucleotide exchange factor Lbc [Homo sapiens]	akap13	BRX, HT31, LBC
hisppd2a	P07741	NP_000476	20 kDa	0.0093712	adenine phosphoribosyltransferase isoform a [Homo sapiens]	aprt
hisppd2a	Q92974	EAW53012	116 kDa	0.0054589	rho/rac guanine nucleotide exchange factor (GEF) 2, isoform CRA_a [Homo sapiens]	arhgef2	KIAA0651, LFP40
hisppd2a	Q99622	NP_612434	13 kDa	0.01785	protein C10 [Homo sapiens]	c12orf57	C10
hisppd2a	Q86U38	EAW66034	58 kDa	0.0031412	chromosome 14 open reading frame 21, isoform CRA_a [Homo sapiens]	C14orf21	C14orf21, KIAA2021
hisppd2a	Q9HC52		21 kDa	0.0076808	chromobox protein homolog 3 [Homo sapiens]	cbx8	PC3, RC1
hisppd2a	Q5T0F9		92 kDa	0.0012936	coiled-coil and C2 domain containing 1B, isoform CRA_b [Homo sapiens]	cc2d1b
hisppd2a	B9EGA7	AAI36334	194 kDa	0.0023166	CDC42BPA protein [Homo sapiens]	cdc42bpa
hisppd2a	P99999	NP_061820	12 kDa	0.01071	cytochrome c [Homo sapiens]	cycs	CYC
hisppd2a	O00273	EAW71655	41 kDa	0.0030311	DNA fragmentation factor, 45kDa, alpha polypeptide, isoform CRA_a [Homo sapiens]	dffa	DFF1, DFF45, H13
hisppd2a	Q5JSL3	NP_653259	238 kDa	0.0010849	dedicator of cytokinesis protein 11 [Homo sapiens]	dock11	ZIZ2
hisppd2a	Q9C005		11 kDa	0.0054748	protein dpy-30 homolog [Homo sapiens]	dpy30
hisppd2a	Q9H8V3	AAQ83675	103.5 kDa	0.001654	Protein ECT2	ect2
hisppd2a	Q9HCM4	BAB13374	60 kDa	0.0041268	KIAA1548 protein [Homo sapiens]	epb41l5	KIAA1548
hisppd2a	A0FGR8	57488	94 kDa	0.0026616	family with sequence similarity 62 (C2 domain containing) member B, isoform CRA_a [Homo sapiens]	esyt2	FAM62B, KIAA1228
hisppd2a	Q9NV70	BAB55095	100 kDa	0.012793	unnamed protein product [Homo sapiens]	exoc1	SEC3, SEC3L1, BM-012
hisppd2a	Q96KP1	NP_060773	104 kDa	0.025558	exocyst complex component 2 [Homo sapiens]	exoc2	SEC5, SEC5L1
hisppd2a	O60645	O60645	87 kDa	0.015619	RecName: Full=Exocyst complex component 3; AltName: Full=Exocyst complex component Sec6	exoc3	SEC6, SEC6L1
hisppd2a	Q96A65	BAB21790	110 kDa	0.025611	KIAA1699 protein [Homo sapiens]	exoc4	EXOC4, KIAA1699, SEC8, SEC8L1
hisppd2a	Q8IW24	AAH41126	82 kDa	0.016678	Exocyst complex component 5 [Homo sapiens]	exoc5
hisppd2a	Q8TAG9	54536	91 kDa	0.0043419	exocyst complex component 6, isoform CRA_a [Homo sapiens]	exoc6	EXOC6, SEC15A, SEC15L, SEC15L1
hisppd2a	Q9Y2D4	NP_056004	94 kDa	0.0104	exocyst complex component 6B [Homo sapiens]	exoc6b	KIAA0919, SEC15B, SEC15L2
hisppd2a	Q9UPT5	BAB14694	75 kDa	0.035303	unnamed protein product [Homo sapiens]	exoc7	EXO70, KIAA1067
hisppd2a	Q8IYI6	NP_787072	82 kDa	0.025593	exocyst complex component 8 [Homo sapiens]	exoc8
hisppd2a	Q9H4G4	CAC12812	17 kDa	0.012	Golgi-associated plant pathogenesis-related protein 1	glipr2
hisppd2a	P52926	NP_003474	12 kDa	0.002	high mobility group protein HMGI-C isoform a [Homo sapiens]	hmga2	HMGIC
hisppd2a	P01876		38 kDa	0.0063713	RecName: Full=Ig alpha-1 chain C region	igha1
hisppd2a	Q14847	EAW60543	36 kDa	0.0017408	LIM and SH3 protein 1, isoform CRA_a [Homo sapiens]	lasp1	MLN50
hisppd2a	Q6P1M3	3993	111 kDa	0.0016801	lethal giant larvae homolog 2 (Drosophila), isoform CRA_a [Homo sapiens]	llgl2
hisppd2a	Q6WCQ1	EAW55724	114 kDa	0.0044982	myosin phosphatase-Rho interacting protein, isoform CRA_d [Homo sapiens]	mprip	KIAA0864, MRIP, RHOIP3
hisppd2a	O43795	NP_001123630	132 kDa	0.016829	unconventional myosin-Ib isoform 1 [Homo sapiens]	myo1b	MYO1B
hisppd2a	O00159	NP_001074248	122 kDa	0.019571	unconventional myosin-Ic isoform a [Homo sapiens]	myo1c
hisppd2a	O94832	EAW80221	118 kDa	0.019825	myosin ID, isoform CRA_a [Homo sapiens]	myo1d	MYO1D, KIAA0727
hisppd2a	Q9UHV9	NP_036526	17 kDa	0.0073022	prefoldin subunit 2 [Homo sapiens]	pfdn2	PFD2, HSPC231
hisppd2a	P78356	NP_003550	47 kDa	0.0054064	phosphatidylinositol 5-phosphate 4-kinase type-2 beta [Homo sapiens]	pip4k2	PIP5K2B
hisppd2a	P48426	AAB35041	46 kDa	0.022158	1-phosphatidylinositol-4-phosphate 5-kinase isoform C [Homo sapiens]	pip4k2a	PIP5K2, PIP5K2A
hisppd2a	Q99755	BAG58542	58 kDa	0.036623	unnamed protein product [Homo sapiens]	pip5k1
hisppd2a	Q16513	EAW73163	113 kDa	0.0045117	protein kinase N2, isoform CRA_c [Homo sapiens]	pkn2
hisppd2a	Q6P5Z2	NP_037487	99 kDa	0.0044273	serine/threonine-protein kinase N3 [Homo sapiens]	pkn3	PKNBETA
hisppd2a	Q13136	AAH34046	136 kDa	0.0023389	Protein tyrosine phosphatase, receptor type, f polypeptide (PTPRF), interacting protein (liprin), alpha 1 [Homo sapiens]	ppfia1	, LIP1
hisppd2a	Q13131	AAH48980	66 kDa	0.0048978	Protein kinase, AMP-activated, alpha 1 catalytic subunit [Homo sapiens]	prkaa1	AMPK1
hisppd2a	Q04759	NP_001229342	74 kDa	0.0043722	protein kinase C theta type isoform 2 [Homo sapiens]	prkcq	PRKCT
hisppd2a	Q15139	NP_002733	102 kDa	0.0030826	serine/threonine-protein kinase D1 [Homo sapiens]	prkd1	PKD, PKD1, PRKCM
hisppd2a	Q15185	EAW96954	19 kDa	0.020571	prostaglandin E synthase 3 (cytosolic), isoform CRA_b [Homo sapiens]	ptges3	P23, TEBP
hisppd2a	Q12923	EAX05965	277 kDa	0.012218	protein tyrosine phosphatase, non-receptor type 13 (APO-1/CD95 (Fas)-associated phosphatase), isoform CRA_a [Homo sapiens]	ptpn13	PTPN13, PNP1, PTP1E, PTPL1
hisppd2a	Q9ULC3	NP_057361	27 kDa	0.0094898	ras-related protein Rab-23 [Homo sapiens]	rab23
hisppd2a	Q15286	NP_006852	23 kDa	0.011189	ras-related protein Rab-35 isoform 1 [Homo sapiens]	rab35	RAB1C, RAY
hisppd2a	P61006	NP_005361	24 kDa	0.016298	ras-related protein Rab-8A [Homo sapiens]	rab8a	MEL, RAB8
hisppd2a	Q9P0K7	NP_056392	110 kDa	0.012049	ankycorbin isoform a [Homo sapiens]	rai14	KIAA1334, NORPEG
hisppd2a	P11233	AAM12624	24 kDa	0.034974	Ras family small GTP binding protein RALA [Homo sapiens]	rala
hisppd2a	Q96MS0		98 kDa	0.00059171	roundabout, axon guidance receptor, homolog 3 (Drosophila), isoform CRA_d [Homo sapiens]	robo3
hisppd2a	Q9NQG5	NP_067038	37 kDa	0.0017248	regulation of nuclear pre-mRNA domain-containing protein 1B [Homo sapiens]	rprd1b	C20orf77, CREPT
hisppd2a	B2R4M6	BAG34823	13 kDa	0.019729	unnamed protein product [Homo sapiens]	s100a1
hisppd2a	P05109	NP_002955	11 kDa	0.024184	protein S100-A8 [Homo sapiens]	s100a8	CAGA, CFAG, MRP8
hisppd2a	Q6UWP8	NP_001159506	61 kDa	0.001906	suprabasin isoform 1 precursor [Homo sapiens]	sbsn	UNQ698/PRO1343
hisppd2a	O00560		35 kDa	0.0068176	syndecan binding protein (syntenin), isoform CRA_a [Homo sapiens]	sdcbp
hisppd2a	Q96P63		46 kDa	0.0080297	serpin B12 [Homo sapiens]	serpinb12
hisppd2a	Q6P468	8239	273 kDa	0.00046954	ubiquitin specific peptidase 9, X-linked, isoform CRA_a [Homo sapiens]	usp9x
hisppd2a	Q96F45		60 kDa	0.00088562	zinc finger protein 503, isoform CRA_b [Homo sapiens]	znf503
